# Supplementary material for: Radio Frequency Induction Welding of Silver Nanowire Networks for Transparent Heat Films
Source: Materials (Basel). 2021 Aug 8;14(16):4448. doi: 10.3390/ma14164448 (PMC8400299; doi:10.3390/ma14164448)
Supplement: Supplementary file 1 [file materials-14-04448-s001.zip]

Archive with 1 entries (1 files):
- materials-1307573.pdf
